# Supplementary material for: Elevated Plasma Concentration of 4-Pyridone-3-carboxamide-1-β-D-ribonucleoside (4PYR) Highlights Malignancy of Renal Cell Carcinoma
Source: Int J Mol Sci. 2024 Feb 17;25(4):2359. doi: 10.3390/ijms25042359 (PMC10888534; doi:10.3390/ijms25042359)
Supplement: Supplementary file 1 [file ijms-25-02359-s001.zip]

Archive with 1 entries (1 files):
- ijms-2837156-supplementary.pdf
